# Supplementary material for: The vitamin D receptor and inducible nitric oxide synthase associated pathways in acquired resistance to Cooperia oncophora infection in cattle
Source: Vet Res. 2011 Mar 17;42(1):48. doi: 10.1186/1297-9716-42-48 (PMC3066125; doi:10.1186/1297-9716-42-48)
Supplement: Additional file 1 — Genes significantly impacted during Cooperia oncophora infections in cattle. 308 unique sequences significantly regulated during Cooperia oncophora infections in cattle. [file 1297-9716-42-48-S1.XLS]

## Sheet: Sheet1
Oligo ID	Bovine RefSeq_ID	E-value	Gene Symbol	Bovine RefSeq_Description	Fold (naïve CT vs primary infection)	Fold (drug-treated CT vs reinfection)	p value naïve CT vs primary infection	p value drug-treated CT vs reinfection
BOVINE0001S00006479	NM_001046243.1	3e-27	A1BG	Bos taurus alpha-1-B glycoprotein (A1BG), mRNA	1.15654	0.484439	0.807758	0.020572
BOVINE0001S00045630	NM_001075791.1	4e-23	AADAC	Bos taurus arylacetamide deacetylase (esterase) (AADAC), mRNA	0.449062	1.1721	0.0189605	0.937949
BOVINE0001S00022202	NM_174221.2	3e-27	ABCA4	Bos taurus ATP-binding cassette, sub-family A (ABC1), member 4 (ABCA4), mRNA	1.14261	0.400947	0.564464	0.0338764
BOVINE0001S00035488	XM_587930.4	3e-27	ABCG1	PREDICTED: Bos taurus similar to ATP-binding cassette sub-family G member 1 (ABCG1), mRNA	2.28641	1.08317	0.0301927	0.301407
BOVINE0001S00026315	XM_867921.3	3e-27	ACACB	PREDICTED: Bos taurus acetyl-Coenzyme A carboxylase beta, transcript variant 2 (ACACB), mRNA	0.929736	0.50148	0.514501	0.0211321
BOVINE0001S00031144	NM_001102015.1	3e-27	ACOX2	Bos taurus acyl-Coenzyme A oxidase 2, branched chain (ACOX2), mRNA	0.451284	1.424	0.0261513	0.428284
BOVINE0001S00020479	NM_001024548.1	3e-27	ACSBG1	Bos taurus acyl-CoA synthetase bubblegum family member 1 (ACSBG1), mRNA	1.84268	0.454244	0.762814	0.0184247
BOVINE0001S00027265	XM_587336.4	3e-27	ADAMTS14	PREDICTED: Bos taurus similar to ADAM metallopeptidase with thrombospondin type 1 motif, 14 isoform 2 preproprotein (ADAMTS14), mRNA	1.16719	0.384739	0.599265	0.00214706
BOVINE0001S00011601	XM_605154.4	7e-25	ADAMTSL2	PREDICTED: Bos taurus similar to ADAMTS-like 2 (ADAMTSL2), mRNA	1.24451	0.465816	0.994065	0.0182281
BOVINE0001S00036604	XM_001250068.1	3e-27	ADRA1B	PREDICTED: Bos taurus adrenergic, alpha-1B-, receptor (ADRA1B), mRNA	0.544566	0.426901	0.0435313	0.0439898
BOVINE0001S00007591	XM_606098.4	3e-27	AHNAK2	PREDICTED: Bos taurus similar to AHNAK nucleoprotein 2 (AHNAK2), mRNA	1.17144	0.475569	0.916814	0.0136529
BOVINE0001S00002340	NM_173984.2	1e-20	AHSG	Bos taurus alpha-2-HS-glycoprotein (AHSG), mRNA	1.83203	0.395469	0.772655	0.00315265
BOVINE0001S00029206	NM_173984.2	2e-22	AHSG	Bos taurus alpha-2-HS-glycoprotein (AHSG), mRNA	1.58168	0.112392	0.930519	0.0452766
BOVINE0001S00014318	XM_580977.2	3e-27	ALOX12B	PREDICTED: Bos taurus similar to Arachidonate 12-lipoxygenase, 12R type (Epidermis-type lipoxygenase 12) (12R-lipoxygenase) (12R-LOX) (ALOX12B), mRNA	1.69023	0.253228	0.983712	0.00425202
BOVINE0001S00021309	NM_174501.2	3e-27	ALOX15	Bos taurus arachidonate 15-lipoxygenase (ALOX15), mRNA	1.26666	2.41972	0.251256	0.00811045
BOVINE0001S00020615	NM_001077041.1	3e-27	AMN	Bos taurus amnionless homolog (mouse) (AMN), mRNA	0.402895	1.16744	0.0484299	0.801536
BOVINE0001S00008742	NM_001076286.1	3e-27	ARHGDIG	Bos taurus Rho GDP dissociation inhibitor (GDI) gamma (ARHGDIG), mRNA	1.08066	0.484574	0.780154	0.00148098
BOVINE0001S00013980	XM_001254882.2	3e-27	ATP2B2	PREDICTED: Bos taurus similar to plasma membrane calcium ATPase 2, transcript variant 1 (ATP2B2), mRNA	1.23116	0.36924	0.729428	0.00754345
BOVINE0001S00008029	NM_176654.2	3e-27	ATP6V1B1	Bos taurus ATPase, H+ transporting, lysosomal 56/58kDa, V1 subunit B1 (ATP6V1B1), mRNA	1.07197	0.371224	0.572831	0.0178937
BOVINE0001S00004779	NM_176854.1	3e-27	AVP	Bos taurus arginine vasopressin (AVP), mRNA	1.40931	0.461758	0.987955	0.0316644
BOVINE0001S00038676	NM_001076040.1	3e-27	B3GNT8	Bos taurus UDP-GlcNAc:betaGal beta-1,3-N-acetylglucosaminyltransferase 8 (B3GNT8), mRNA	1.70332	0.458835	0.831756	0.0376735
BOVINE0001S00020314	NM_001083508.1	3e-27	BAALC	Bos taurus brain and acute leukemia, cytoplasmic (BAALC), mRNA	0.513329	2.06856	0.205085	0.0247984
BOVINE0001S00019825	NM_001017937.1	3e-27	BAIAP2	Bos taurus BAI1-associated protein 2 (BAIAP2), mRNA	1.12893	0.483548	0.930533	0.00260216
BOVINE0001S00046231	XM_587691.3	3e-27	BEST4	PREDICTED: Bos taurus similar to bestrophin 4, transcript variant 1 (BEST4), mRNA	0.735597	2.0489	0.751505	0.0234402
BOVINE0001S00044000	NM_178318.3	1e-17	BGN	Bos taurus biglycan (BGN), mRNA	1.09455	0.504901	0.992329	0.0141229
BOVINE0001S00002022	NM_001105651.1	3e-27	BOLA-N	Bos taurus MHC class I antigen (BOLA-N), mRNA	2.02139	0.426514	0.0283656	0.347442
BOVINE0001S00002864	NM_174508.2	3e-27	BTN1A1	Bos taurus butyrophilin, subfamily 1, member A1 (BTN1A1), mRNA	0.878132	0.482628	0.279244	0.0126688
BOVINE0001S00028698	XM_876130.3	3e-27	BZW1	PREDICTED: Bos taurus basic leucine zipper and W2 domains 1, transcript variant 7 (BZW1), mRNA	2.77669	1.32988	0.0379257	0.673808
BOVINE0001S00045253	NM_001104961.1	2e-15	BZW2	Bos taurus basic leucine zipper and W2 domains 2 (BZW2), mRNA	3.88852	0.656582	0.0295633	0.59388
BOVINE0001S00033895	XM_594106.4	3e-27	C14orf152	PREDICTED: Bos taurus similar to Uncharacterized protein C14orf152 (LOC540449), mRNA	1.49833	0.288671	0.952196	0.027596
BOVINE0001S00036682	XM_595842.4	3e-27	C18orf51	PREDICTED: Bos taurus similar to Uncharacterized protein C18orf51 (LOC517668), mRNA	0.891638	0.353769	0.329689	0.00786605
BOVINE0001S00044974	NM_001075206.1	3e-27	C6ORF27	Bos taurus NG37 protein (C6ORF27), mRNA	1.16892	0.359468	0.754578	0.0398618
BOVINE0001S00031700	XM_585907.4	3e-27	CA14	PREDICTED: Bos taurus carbonic anhydrase XIV, transcript variant 1 (CA14), mRNA	1.74071	0.370329	0.580905	0.0338354
BOVINE0001S00009254	NM_001076195.1	3e-27	CALB1	Bos taurus calbindin 1, 28kDa (CALB1), mRNA	1.15359	2.12591	0.333944	0.00573263
BOVINE0001S00004816	NM_001075953.1	3e-27	CALY	Bos taurus calcyon neuron-specific vesicular protein (CALY), mRNA	0.984156	0.46127	0.397223	0.00187703
BOVINE0001S00029705	NM_001075938.1	3e-27	CAMK2A	Bos taurus calcium/calmodulin-dependent protein kinase II alpha (CAMK2A), mRNA	1.17705	0.460302	0.912088	0.00159408
BOVINE0001S00032687	NM_001103318.1	3e-27	CCDC127	Bos taurus coiled-coil domain containing 127 (CCDC127), mRNA	1.15089	0.490425	0.795956	0.00462926
BOVINE0001S00038773	NM_001076866.1	3e-27	CCDC37	Bos taurus coiled-coil domain containing 37 (CCDC37), mRNA	1.2324	0.360742	0.780546	0.00658675
BOVINE0001S00027888	NM_001017934.2	2e-15	CCT3	Bos taurus chaperonin containing TCP1, subunit 3 (gamma) (CCT3), mRNA	2.06333	0.52187	0.0432766	0.25015
BOVINE0001S00007690	XM_001252944.2	3e-27	CDH23	PREDICTED: Bos taurus similar to cadherin related 23 (CDH23), mRNA	1.03607	0.418735	0.504199	0.00186389
BOVINE0001S00035317	XM_869285.3	3e-27	CDH26	PREDICTED: Bos taurus similar to cadherin-like 26 (CDH26), mRNA	31.9061	15.5393	0.000788818	0.0648679
BOVINE0001S00039707	XM_869285.3	3e-27	CDH26	PREDICTED: Bos taurus similar to cadherin-like 26 (CDH26), mRNA	39.4796	13.0762	0.00039731	0.0486654
BOVINE0001S00011847	XM_583707.4	1e-10	CDK8	PREDICTED: Bos taurus similar to MGC81962 protein, transcript variant 1 (CDK8), mRNA	2.55359	1.25834	0.0165447	0.671375
BOVINE0001S00017218	NM_176788.1	3e-27	CEBPB	Bos taurus CCAAT/enhancer binding protein (C/EBP), beta (CEBPB), mRNA	1.14613	2.08927	0.376935	0.0376909
BOVINE0001S00035818	NM_001046356.1	3e-27	CHRDL2	Bos taurus chordin-like 2 (CHRDL2), mRNA	1.67049	0.435721	0.657938	0.0199362
BOVINE0001S00003857	XM_001790249.1	4e-20	CKAP5	PREDICTED: Bos taurus similar to colonic and hepatic tumor over-expressed protein, transcript variant 3 (CKAP5), mRNA	2.20251	0.814794	0.0428369	0.527495
BOVINE0001S00033515	NM_001101980.1	3e-27	COL17A1	Bos taurus collagen, type XVII, alpha 1 (COL17A1), mRNA	0.760048	2.05696	0.219308	0.0322498
BOVINE0001S00007930	XM_001787671.1	3e-27	COL9A3	PREDICTED: Bos taurus collagen, type IX, alpha 3 (COL9A3), mRNA	0.902271	0.496704	0.330737	0.0203555
BOVINE0001S00017861	XM_001787671.1	3e-27	COL9A3	PREDICTED: Bos taurus collagen, type IX, alpha 3 (COL9A3), mRNA	1.98966	0.402105	0.65335	0.0341843
BOVINE0001S00035032	XM_591255.4	3e-27	COMP	PREDICTED: Bos taurus cartilage oligomeric matrix protein, transcript variant 1 (COMP), mRNA	1.20158	0.445015	0.764354	0.00932844
BOVINE0001S00033044	NM_001077905.1	7e-25	CPA5	Bos taurus carboxypeptidase A5 (CPA5), mRNA	0.454887	0.624784	0.0313159	0.0881027
BOVINE0001S00033673	NM_001077905.1	3e-27	CPA5	Bos taurus carboxypeptidase A5 (CPA5), mRNA	0.473345	0.688295	0.0324531	0.10991
BOVINE0001S00027125	NM_001013400.1	7e-25	CRH	Bos taurus corticotropin releasing hormone (CRH), mRNA	1.07466	0.500656	0.648713	0.00672138
BOVINE0001S00021508	NM_174807.1	3e-27	CRYBB2	Bos taurus crystallin, beta B2 (CRYBB2), mRNA	1.41586	0.454566	0.991533	0.0194587
BOVINE0001S00033307	NM_001013595.1	3e-27	CRYGC	Bos taurus crystallin, gamma C (CRYGC), mRNA	1.97651	0.461973	0.666155	0.0218732
BOVINE0001S00031103	NM_001076877.1	3e-27	CSDC2	Bos taurus cold shock domain containing C2, RNA binding (CSDC2), mRNA	1.73055	0.387825	0.833455	0.0279853
BOVINE0001S00004792	NM_174028.1	3e-27	CSF3	Bos taurus colony stimulating factor 3 (granulocyte) (CSF3), mRNA	1.55125	0.369809	0.946984	0.0152151
BOVINE0001S00041673	NM_174028.1	3e-27	CSF3	Bos taurus colony stimulating factor 3 (granulocyte) (CSF3), mRNA	1.46989	0.285053	0.871809	0.0144438
BOVINE0001S00006020	XR_042712.1	2e-22	CSF3R	PREDICTED: Bos taurus misc_RNA (CSF3R), miscRNA	0.386908	0.465531	0.00337629	0.033386
BOVINE0001S00030589	NM_181007.1	2e-18	CSH1	Bos taurus chorionic somatomammotropin hormone 1 (placental lactogen) (CSH1), mRNA	0.842168	0.459762	0.262108	0.0103454
BOVINE0001S00017176	XM_608091.4	3e-27	CTRB1	PREDICTED: Bos taurus chymotrypsinogen B1 (CTRB1), mRNA	0.922581	0.48852	0.463457	0.00710283
BOVINE0001S00024134	NM_174638.3	3e-27	CYP11B1	Bos taurus cytochrome P450, subfamily XI B, polypeptide 1 (CYP11B1), nuclear gene encoding mitochondrial protein, mRNA	1.12085	0.403351	0.641356	0.0202318
BOVINE0001S00017467	NM_001077908.1	3e-27	CYP4A11	Bos taurus cytochrome P450, family 4, subfamily A, polypeptide 11 (CYP4A11), mRNA	0.479962	0.308085	0.0991657	0.0422708
BOVINE0001S00017469	NM_001098990.1	3e-27	CYP4A22	Bos taurus cytochrome P450, family 4, subfamily A, polypeptide 22 (CYP4A22), mRNA	1.06417	0.420456	0.58494	0.00800504
BOVINE0001S00017471	NM_001098990.1	3e-27	CYP4A22	Bos taurus cytochrome P450, family 4, subfamily A, polypeptide 22 (CYP4A22), mRNA	0.809638	0.363535	0.416032	0.0146257
BOVINE0001S00019253	NM_001034340.1	3e-27	CYR61	Bos taurus cysteine-rich, angiogenic inducer, 61 (CYR61), mRNA	0.868783	2.62084	0.505193	0.00507801
BOVINE0001S00007278	NM_180995.2	3e-27	DBH	Bos taurus dopamine beta-hydroxylase (dopamine beta-monooxygenase) (DBH), mRNA	1.43017	0.283256	0.932363	0.0217902
BOVINE0001S00020799	NM_001102301.1	3e-27	DDN	Bos taurus dendrin (DDN), mRNA	2.3508	0.96993	0.0288097	0.598538
BOVINE0001S00006231	NM_173908.2	3e-27	DDO	Bos taurus D-aspartate oxidase (DDO), mRNA	0.37657	0.545473	0.0307472	0.0530925
BOVINE0001S00034508	NM_001075545.1	3e-27	DHRS7C	Bos taurus dehydrogenase/reductase (SDR family) member 7C (DHRS7C), mRNA	1.80626	0.406165	0.7872	0.0123364
BOVINE0001S00039731	NM_001046036.1	2e-09	DIMT1L	Bos taurus DIM1 dimethyladenosine transferase 1-like (S. cerevisiae) (DIMT1L), mRNA	2.76692	1.23055	0.0234522	0.642725
BOVINE0001S00046489	NM_001010992.3	3e-27	DIO2	Bos taurus deiodinase, iodothyronine, type II (DIO2), mRNA	4.3771	2.41324	0.0111018	0.0427315
BOVINE0001S00040811	NM_001010992.3	3e-27	DIO2	Bos taurus deiodinase, iodothyronine, type II (DIO2), mRNA	3.41288	2.44509	0.0338451	0.0263024
BOVINE0001S00007148	NM_001075313.1	3e-27	DLX5	Bos taurus distal-less homeobox 5 (DLX5), mRNA	1.67601	0.481204	0.763716	0.0132378
BOVINE0001S00036631	XM_001790626.1	7e-25	DOK3	PREDICTED: Bos taurus docking protein 3 (DOK3), mRNA	1.28789	0.465864	0.873458	0.0215033
BOVINE0001S00028656	NM_001105444.1	5e-10	DUPD1	Bos taurus dual specificity phosphatase and pro isomerase domain containing 1 (DUPD1), mRNA	1.04963	0.484335	0.520483	0.00719705
BOVINE0001S00044940	NM_001046052.1	1e-17	DYNC1LI1	Bos taurus dynein, cytoplasmic 1, light intermediate chain 1 (DYNC1LI1), mRNA	2.08906	0.739177	0.0325777	0.601081
BOVINE0001S00044325	NM_001025206.2	3e-08	ECHS1	Bos taurus enoyl Coenzyme A hydratase, short chain, 1, mitochondrial (ECHS1), nuclear gene encoding mitochondrial protein, mRNA	1.56247	0.137935	0.814791	0.00699964
BOVINE0001S00034744	XM_870023.3	3e-27	EFNB3	PREDICTED: Bos taurus similar to ephrin-B3 (EFNB3), mRNA	0.920083	0.478536	0.250736	0.0035814
BOVINE0001S00020630	XM_001790162.1	3e-27	EHHADH	PREDICTED: Bos taurus enoyl-Coenzyme A, hydratase/3-hydroxyacyl Coenzyme A dehydrogenase (EHHADH), mRNA	0.442407	0.64207	0.0312535	0.148877
BOVINE0001S00044701	NM_001143864.1	1e-13	ELP2	Bos taurus elongation protein 2 homolog (S. cerevisiae) (ELP2), mRNA	3.82171	1.10766	0.00987444	0.966457
BOVINE0001S00032151	NM_001102519.1	3e-27	ENDOD1	Bos taurus endonuclease domain containing 1 (ENDOD1), mRNA	1.45424	2.48801	0.0767735	0.0283323
BOVINE0001S00021159	NM_177522.2	3e-27	ERAF	Bos taurus erythroid associated factor (ERAF), mRNA	0.821291	0.444145	0.1093	0.00683871
BOVINE0001S00042968	XM_614853.4	3e-27	ETV5	PREDICTED: Bos taurus similar to ets variant gene 5 (ets-related molecule), transcript variant 1 (ETV5), mRNA	2.53093	2.32498	0.0518124	0.0220177
BOVINE0001S00025143	NM_001100337.1	3e-27	EXTL1	Bos taurus exostoses (multiple)-like 1 (EXTL1), mRNA	1.81954	0.436989	0.587913	0.0129466
BOVINE0001S00009442	NM_001008665.1	3e-27	F11	Bos taurus coagulation factor XI (F11), mRNA	1.0149	2.0059	0.963869	0.0486931
BOVINE0001S00014011	XM_867937.3	3e-27	FAM151A	PREDICTED: Bos taurus similar to Protein FAM151A (LOC615989), mRNA	1.42826	0.469629	0.781705	0.012624
BOVINE0001S00038022	XM_585773.4	3e-27	FAM69B	PREDICTED: Bos taurus similar to Protein FAM69B (LOC539229), mRNA	1.23462	0.473388	0.702711	0.0201203
BOVINE0001S00035989	NM_001046156.1	1e-23	FBXL22	Bos taurus F-box and leucine-rich repeat protein 22 (FBXL22), mRNA	0.978527	0.385799	0.466603	0.0126705
BOVINE0001S00029005	XM_603272.3	3e-27	FEV	PREDICTED: Bos taurus similar to FEV (ETS oncogene family) (FEV), mRNA	1.11505	0.441144	0.849544	0.00855783
BOVINE0001S00014729	XM_589186.4	4e-23	FOLR1	PREDICTED: Bos taurus similar to folate receptor alpha (FOLR1), mRNA	1.11564	0.373013	0.62694	0.00821257
BOVINE0001S00008284	XR_028123.2	1e-23	FTCD	PREDICTED: Bos taurus misc_RNA (FTCD), miscRNA	1.48846	0.338787	0.921713	0.00866408
BOVINE0001S00039433	NM_174541.2	3e-27	GABRA2	Bos taurus gamma-aminobutyric acid (GABA) A receptor, alpha 2 (GABRA2), mRNA	1.56786	2.34207	0.202052	0.0022158
BOVINE0001S00027955	NM_001075844.1	3e-27	GABRA5	Bos taurus gamma-aminobutyric acid (GABA) A receptor, alpha 5 (GABRA5), mRNA	2.33688	0.487198	0.538416	0.00312386
BOVINE0001S00016249	NM_177486.2	3e-27	GAT	Bos taurus glycine-N-acyltransferase-like (GAT), mRNA	1.08333	0.286207	0.525636	0.00660803
BOVINE0001S00015094	NM_001046421.1	3e-27	GBA	Bos taurus glucosidase, beta; acid (includes glucosylceramidase) (GBA), mRNA	1.21799	0.417879	0.778057	0.0214764
BOVINE0001S00033485	XM_593456.3	3e-27	GCGR	PREDICTED: Bos taurus similar to Glucagon receptor precursor (GL-R) (GCGR), mRNA	1.11459	0.500409	0.584503	0.00932054
BOVINE0001S00045071	NM_001038143.1	1e-17	GCLM	Bos taurus glutamate-cysteine ligase, modifier subunit (GCLM), mRNA	1.22165	2.50248	0.327565	0.00245865
BOVINE0001S00023996	NM_205809.1	3e-27	GCNT3	Bos taurus glucosaminyl (N-acetyl) transferase 3, mucin type (GCNT3), mRNA	6.93	2.10691	0.00874997	0.984276
BOVINE0001S00030041	NM_205809.1	3e-27	GCNT3	Bos taurus glucosaminyl (N-acetyl) transferase 3, mucin type (GCNT3), mRNA	7.66088	2.46945	0.00666619	0.843267
BOVINE0001S00021203	XM_868229.3	3e-27	GIF	PREDICTED: Bos taurus similar to gastric intrinsic factor (vitamin B synthesis) (GIF), mRNA	0.803629	3.69166	0.982402	0.00218121
BOVINE0001S00012340	NM_001083637.1	3e-27	GJA3	Bos taurus gap junction protein, alpha 3, 46kDa (GJA3), mRNA	1.66083	0.378613	0.93907	0.00943083
BOVINE0001S00023313	NM_174816.2	3e-27	GPLD1	Bos taurus glycosylphosphatidylinositol specific phospholipase D1 (GPLD1), mRNA	0.763776	0.468481	0.345687	0.030766
BOVINE0001S00035688	XM_865266.3	3e-27	GPR120	PREDICTED: Bos taurus similar to G protein-coupled receptor 120, transcript variant 2 (GPR120), mRNA	2.01578	1.25078	0.028165	0.182983
BOVINE0001S00030408	NM_001075901.1	3e-27	GPR172B	Bos taurus G protein-coupled receptor 172B (GPR172B), mRNA	1.82788	0.441485	0.559148	0.00911159
BOVINE0001S00038607	XM_001251447.1	3e-27	GREB1	PREDICTED: Bos taurus similar to GREB1 protein (LOC782789), mRNA	1.14541	0.443629	0.616986	0.00931198
BOVINE0001S00022397	NM_001046424.1	3e-27	GRIK5	Bos taurus glutamate receptor, ionotropic, kainate 5 (GRIK5), mRNA	1.51777	0.414466	0.64996	0.0134873
BOVINE0001S00014238	NM_001098123.1	3e-27	GRM3	Bos taurus glutamate receptor, metabotropic 3 (GRM3), mRNA	1.23089	0.258182	0.676422	0.00515694
BOVINE0001S00045619	NM_001080354.1	1e-17	GSTM4	Bos taurus glutathione S-transferase mu 4 (GSTM4), mRNA	2.81292	1.60619	0.0192573	0.216217
BOVINE0001S00008667	XM_589755.3	3e-27	GZMM	PREDICTED: Bos taurus similar to Granzyme M precursor (Met-ase) (Natural killer cell granular protease) (HU-Met-1) (Met-1 serine protease) (GZMM), mRNA	0.802709	0.504726	0.124504	0.0127655
BOVINE0001S00034095	NM_001075684.1	3e-27	HAPLN2	Bos taurus hyaluronan and proteoglycan link protein 2 (HAPLN2), mRNA	1.71658	0.418943	0.794845	0.0088213
BOVINE0001S00002232	NM_001110509.1	3e-27	HBG2	Bos taurus hemoglobin, gamma 2 (LOC788610), mRNA	1.04725	0.449991	0.564663	0.0102011
BOVINE0001S00006456	XM_605913.4	3e-27	HERC6	PREDICTED: Bos taurus similar to hect domain and RLD 6 (HERC6), mRNA	0.74361	2.61507	0.812627	0.0129172
BOVINE0001S00008535	NM_001031751.1	3e-27	HGF	Bos taurus hepatocyte growth factor (hepapoietin A; scatter factor) (HGF), mRNA	2.04818	1.42563	0.0436388	0.101196
BOVINE0001S00009881	NM_001105342.1	3e-27	HIF3A	Bos taurus hypoxia inducible factor 3, alpha subunit (HIF3A), mRNA	0.498471	0.741219	0.00950171	0.0868496
BOVINE0001S00021333	NM_001105342.1	3e-27	HIF3A	Bos taurus hypoxia inducible factor 3, alpha subunit (HIF3A), mRNA	0.252493	0.961975	0.0138341	0.637148
BOVINE0001S00022743	XM_001253142.1	3e-24	hKSR2	PREDICTED: Bos taurus similar to Kinase suppressor of Ras 2 (hKSR2) (LOC784995), mRNA	2.10489	0.500194	0.412087	0.0166718
BOVINE0001S00037018	NM_001105017.1	3e-27	HOXA10	Bos taurus homeobox A10 (HOXA10), mRNA	1.12182	0.272555	0.494435	0.00688931
BOVINE0001S00009991	NM_001075537.1	3e-27	HRNBP3	Bos taurus hexaribonucleotide binding protein 3 (HRNBP3), mRNA	1.08103	0.458969	0.753397	0.0225963
BOVINE0001S00010866	NM_001076122.1	3e-27	HS3ST1	Bos taurus heparan sulfate (glucosamine) 3-O-sulfotransferase 1 (HS3ST1), mRNA	1.21718	1.99569	0.285946	0.00702431
BOVINE0001S00005885	NM_001102365.1	3e-27	HSD17B1	Bos taurus hydroxysteroid (17-beta) dehydrogenase 1 (HSD17B1), mRNA	0.881309	0.49326	0.328425	0.0319981
BOVINE0001S00023477	NM_001040563.1	3e-27	HTATIP2	Bos taurus HIV-1 Tat interactive protein 2, 30kDa (HTATIP2), mRNA	2.06724	1.15013	0.0113118	0.532995
BOVINE0001S00037566	XM_001250472.1	3e-27	HTR1F	PREDICTED: Bos taurus 5-hydroxytryptamine (serotonin) receptor 1F (HTR1F), mRNA	0.98223	0.420973	0.458578	0.00357241
BOVINE0001S00013263	NM_174644.2	3e-27	IDH3A	Bos taurus isocitrate dehydrogenase 3 (NAD+) alpha (IDH3A), nuclear gene encoding mitochondrial protein, mRNA	2.2659	1.23684	0.0141234	0.288067
BOVINE0001S00003795	NM_001075588.1	3e-27	IFI6	Bos taurus interferon, alpha-inducible protein 6 (IFI6), mRNA	0.169545	2.5539	0.100289	0.0279068
BOVINE0001S00007321	XM_585339.3	3e-27	IFT172	PREDICTED: Bos taurus similar to intraflagellar transport 172 homolog (Chlamydomonas) (IFT172), mRNA	1.29453	0.466724	0.942394	0.00706567
BOVINE0001S00016962	NM_174555.1	3e-27	IGFBP2	Bos taurus insulin-like growth factor binding protein 2, 36kDa (IGFBP2), mRNA	0.476485	0.787143	0.0443575	0.645596
BOVINE0001S00023122	NM_001105048.1	3e-27	IGSF1	Bos taurus immunoglobulin superfamily, member 1 (IGSF1), mRNA	0.980704	0.397252	0.430168	0.00603564
BOVINE0001S00006196	NM_001046210.1	3e-27	IL1R2	Bos taurus interleukin 1 receptor, type II (IL1R2), mRNA	1.03131	2.05859	0.671512	0.0125384
BOVINE0001S00023971	NM_001102175.1	3e-27	IL20RB	Bos taurus interleukin 20 receptor beta (IL20RB), mRNA	1.32919	0.453454	0.780563	0.000839436
BOVINE0001S00026813	NM_173920.2	3e-27	IL3	Bos taurus interleukin 3 (IL3), mRNA	1.48688	0.504732	0.982167	0.0078443
BOVINE0001S00013066	NM_174362.2	3e-27	IMPG1	Bos taurus interphotoreceptor matrix proteoglycan 1 (IMPG1), mRNA	1.78705	0.392072	0.555645	0.0452279
BOVINE0001S00018563	NM_174094.3	3e-27	INHA	Bos taurus inhibin, alpha (INHA), mRNA	0.993056	0.491125	0.521943	0.00598404
BOVINE0001S00026075	XM_595759.3	3e-27	INHBE	PREDICTED: Bos taurus similar to activin beta E (INHBE), mRNA	1.29697	0.469556	0.704615	0.00870782
BOVINE0001S00040138	XM_582717.4	3e-27	IQCK	PREDICTED: Bos taurus similar to IQ motif containing K (IQCK), mRNA	1.30569	0.483552	0.238841	0.00378165
BOVINE0001S00036927	NM_001104996.1	3e-27	IRX3	Bos taurus iroquois homeobox 3 (IRX3), mRNA	1.08255	0.396953	0.62222	0.00942713
BOVINE0001S00006817	NM_001075353.1	3e-27	ITIH1	Bos taurus inter-alpha (globulin) inhibitor H1 (ITIH1), mRNA	1.24914	0.474573	0.919998	0.0128985
BOVINE0001S00019431	NM_001101898.1	3e-27	ITIH3	Bos taurus inter-alpha (globulin) inhibitor H3 (ITIH3), mRNA	1.41131	0.453379	0.928715	0.00900147
BOVINE0001S00038493	NM_001024563.1	7e-25	KCNB2	Bos taurus potassium voltage-gated channel, Shab-related subfamily, member 2 (KCNB2), mRNA	0.973063	0.399952	0.366886	0.0326719
BOVINE0001S00023149	XM_868291.3	3e-27	KCNN1	PREDICTED: Bos taurus potassium intermediate/small conductance calcium-activated channel, subfamily N, member 1, transcript variant 1 (KCNN1), mRNA	1.4143	0.388216	0.830598	0.00335193
BOVINE0001S00004783	XM_590057.4	3e-27	KIAA0415	PREDICTED: Bos taurus hypothetical protein LOC512522 (KIAA0415), mRNA	1.30075	2.44727	0.485264	0.0313012
BOVINE0001S00027554	XM_001789166.1	3e-27	KIAA1747	PREDICTED: Bos taurus similar to KIAA1747 protein (LOC789538), mRNA	1.41887	0.457835	0.857438	0.0311579
BOVINE0001S00003412	NM_001035370.2	3e-27	KLHDC8B	Bos taurus kelch domain containing 8B (KLHDC8B), mRNA	1.35211	0.486832	0.54965	0.0345552
BOVINE0001S00013189	XM_612749.4	3e-27	KLHL3	PREDICTED: Bos taurus similar to Kelch-like protein 3 (KLHL3), mRNA	1.33936	0.490979	0.782801	0.0413808
BOVINE0001S00018722	NM_175774.2	3e-27	KNG1	Bos taurus kininogen 1 (KNG1), transcript variant I, mRNA	0.482626	0.771826	0.0149563	0.22953
BOVINE0001S00015326	NM_001105322.1	3e-27	KRT17	Bos taurus keratin 17 (KRT17), mRNA	1.05153	0.474898	0.604133	0.00639442
BOVINE0001S00015406	NM_001105322.1	3e-27	KRT17	Bos taurus keratin 17 (KRT17), mRNA	1.36996	0.440429	0.896262	0.0133427
BOVINE0001S00019714	NM_001099099.1	3e-27	KRT33A	Bos taurus keratin 33A (KRT33A), mRNA	1.4614	0.262756	0.91801	0.00501645
BOVINE0001S00014529	NM_001098385.1	3e-27	KRT4	Bos taurus keratin 4 (KRT4), mRNA	1.0818	0.347058	0.547703	0.00324971
BOVINE0001S00014910	NM_001098385.1	3e-27	KRT4	Bos taurus keratin 4 (KRT4), mRNA	1.30489	0.481567	0.924199	0.0110005
BOVINE0001S00000053	NM_001008663.1	3e-27	KRT5	Bos taurus keratin 5 (KRT5), mRNA	1.1995	0.455083	0.731558	0.00574121
BOVINE0001S00000215	NM_001046411.1	3e-27	KRT7	Bos taurus keratin 7 (KRT7), mRNA	2.30342	1.8744	0.0211895	0.14365
BOVINE0001S00008791	NM_001102077.1	3e-27	KRT78	Bos taurus keratin 78 (KRT78), mRNA	1.67241	0.278845	0.977298	0.0051618
BOVINE0001S00022440	NM_001105369.1	3e-27	KRTAP1-1	Bos taurus keratin associated protein 1-1 (KRTAP1-1), mRNA	0.963905	0.393645	0.356859	0.0105853
BOVINE0001S00020955	NM_001101273.1	4e-11	KRTAP4-7	Bos taurus keratin associated protein 4-7 (KRTAP4-7), mRNA	1.26053	0.484003	0.638115	0.0354676
BOVINE0001S00011122	XM_597117.3	3e-27	LAMC3	PREDICTED: Bos taurus similar to laminin, gamma 3 (LAMC3), mRNA	1.15926	0.438637	0.760966	0.00130602
BOVINE0001S00014830	NM_001035416.1	3e-27	LDB3	Bos taurus LIM domain binding 3 (LDB3), mRNA	1.61785	0.481035	0.721468	0.0183763
BOVINE0001S00023200	NM_173928.2	3e-27	LEP	Bos taurus leptin (LEP), mRNA	1.03815	0.361958	0.491268	0.00787811
BOVINE0001S00043604	NM_001034768.1	1e-10	LGALS4	Bos taurus lectin, galactoside-binding, soluble, 4 (LGALS4), mRNA	1.63558	0.295912	0.885142	0.0340313
BOVINE0001S00009223	NM_001076226.1	3e-27	LHFPL3	Bos taurus lipoma HMGIC fusion partner-like 3 (LHFPL3), mRNA	1.08044	0.500166	0.900061	0.00259023
BOVINE0001S00029921	NM_001040512.2	3e-27	LIMD2	Bos taurus LIM domain containing 2 (LIMD2), mRNA	1.05091	0.440091	0.588095	0.00579727
BOVINE0001S00038865	XM_595458.4	3e-27	LIPM	PREDICTED: Bos taurus similar to Lipase member M precursor (Lipase-like abhydrolase domain-containing protein 3) (LIPM), mRNA	1.5732	2.21416	0.160015	0.0175122
BOVINE0001S00039888	NM_001100332.1	3e-27	LMOD3	Bos taurus leiomodin 3 (fetal) (LMOD3), mRNA	1.27568	0.32246	0.811246	0.00496054
BOVINE0001S00026387	XM_001249810.2	3e-27	LONRF3	PREDICTED: Bos taurus similar to LON peptidase N-terminal domain and RING finger protein 3, transcript variant 1 (LONRF3), mRNA	0.967859	2.05521	0.574336	0.0158418
BOVINE0001S00040920	NM_173933.2	7e-25	LPO	Bos taurus lactoperoxidase (LPO), mRNA	2.3315	0.155499	0.823588	0.00654755
BOVINE0001S00007473	NM_001046177.1	3e-27	LRG1	Bos taurus leucine-rich alpha-2-glycoprotein 1 (LRG1), mRNA	1.2635	0.385422	0.775349	0.00679497
BOVINE0001S00014308	NM_001097565.1	2e-22	LRP8	Bos taurus low density lipoprotein receptor-related protein 8, apolipoprotein e receptor (LRP8), mRNA	2.21864	1.68827	0.0157559	0.11431
BOVINE0001S00037760	NM_001097565.1	3e-27	LRP8	Bos taurus low density lipoprotein receptor-related protein 8, apolipoprotein e receptor (LRP8), mRNA	2.56899	1.7946	0.027203	0.062395
BOVINE0001S00033476	NM_001078150.2	3e-27	LRRC17	Bos taurus leucine rich repeat containing 17 (LRRC17), mRNA	0.432421	0.684297	0.0070774	0.22853
BOVINE0001S00027419	NM_001038199.1	3e-27	LRRC23	Bos taurus leucine rich repeat containing 23 (LRRC23), mRNA	1.13492	0.31285	0.591184	0.00717937
BOVINE0001S00040597	NM_174385.2	2e-22	LTBP2	Bos taurus latent transforming growth factor beta binding protein 2 (LTBP2), mRNA	1.00074	0.418815	0.43506	0.0112547
BOVINE0001S00024048	XM_588491.3	3e-27	LZTS1	PREDICTED: Bos taurus similar to leucine zipper, putative tumor suppressor 1, transcript variant 3 (LZTS1), mRNA	1.0944	0.425692	0.676245	0.00456261
BOVINE0001S00038885	NM_001040570.2	3e-27	MAG	Bos taurus myelin associated glycoprotein (MAG), mRNA	1.17224	0.474512	0.779389	0.00201158
BOVINE0001S00025328	XM_001251628.2	3e-27	MAGEA10	PREDICTED: Bos taurus similar to melanoma antigen family A, 10 (LOC782979), mRNA	1.35181	0.408152	0.841828	0.0150354
BOVINE0001S00046170	NM_001143873.1	3e-27	MAMDC4	Bos taurus MAM domain containing 4 (MAMDC4), mRNA	0.7961	0.436841	0.294953	0.0229131
BOVINE0001S00005604	XM_864315.3	3e-27	MARCO	PREDICTED: Bos taurus similar to macrophage receptor MARCO, transcript variant 2 (LOC505632), mRNA	1.08186	0.500338	0.489832	0.0215157
BOVINE0001S00045926	XM_581907.4	2e-12	MCF2L	PREDICTED: Bos taurus similar to Guanine nucleotide exchange factor DBS (DBLs big sister) (MCF2-transforming sequence-like protein) (MCF2L), mRNA	1.32251	0.215318	0.851037	0.0066857
BOVINE0001S00007865	XM_592179.4	3e-27	MCOLN3	PREDICTED: Bos taurus similar to mucolipin 3 (MCOLN3), mRNA	0.827796	0.448777	0.823434	0.0479266
BOVINE0001S00008539	NM_001083452.1	3e-27	MDH1B	Bos taurus malate dehydrogenase 1B, NAD (soluble) (MDH1B), mRNA	0.475041	0.834194	0.0294197	0.350769
BOVINE0001S00045744	XM_001789987.1	2e-19	METTL8	PREDICTED: Bos taurus methyltransferase like 8 (METTL8), mRNA	0.868134	2.19586	0.722451	0.0180173
BOVINE0001S00013967	NM_001102196.1	3e-27	MGC166429	Bos taurus similar to obscurin, cytoskeletal calmodulin and titin-interacting RhoGEF (MGC166429), mRNA	1.01396	0.490463	0.480626	0.0248173
BOVINE0001S00031939	XM_616885.4	3e-27	MME	PREDICTED: Bos taurus similar to membrane metallo endopeptidase (MME), mRNA	0.382639	0.524616	0.0370356	0.221127
BOVINE0001S00009792	XM_590874.4	3e-27	MOS	PREDICTED: Bos taurus v-mos Moloney murine sarcoma viral oncogene homolog (MOS), mRNA	1.21104	0.364162	0.669564	0.00630902
BOVINE0001S00019695	NM_001079507.1	3e-27	MPZ	Bos taurus myelin protein zero (MPZ), mRNA	1.1909	0.473044	0.749874	0.00213503
BOVINE0001S00004987	XM_584913.4	3e-27	MTMR15	PREDICTED: Bos taurus similar to myotubularin related protein 15, transcript variant 1 (MTMR15), mRNA	1.36859	0.463149	0.837343	0.0197315
BOVINE0001S00006871	NM_173940.2	3e-27	MX1	Bos taurus myxovirus (influenza virus) resistance 1, interferon-inducible protein p78 (mouse) (MX1), mRNA	0.537845	2.04975	0.788781	0.0178945
BOVINE0001S00009806	NM_174727.1	3e-27	MYH7	Bos taurus myosin, heavy chain 7, cardiac muscle, beta (MYH7), mRNA	0.996136	0.479407	0.396991	0.00172169
BOVINE0001S00035262	XM_594042.4	3e-27	MYO18B	PREDICTED: Bos taurus similar to myosin-like protein (MYO18B), mRNA	0.925406	0.422126	0.379924	0.0251893
BOVINE0001S00019595	NM_001040478.2	3e-27	MYOD1	Bos taurus myogenic differentiation 1 (MYOD1), mRNA	1.22482	0.491922	0.943292	0.0101115
BOVINE0001S00009514	XM_613028.3	3e-27	NEB	PREDICTED: Bos taurus nebulin (NEB), mRNA	2.61798	1.88646	0.00426326	0.259867
BOVINE0001S00031064	XM_613028.3	3e-27	NEB	PREDICTED: Bos taurus nebulin (NEB), mRNA	1.8187	2.25474	0.00793964	0.0383692
BOVINE0001S00035391	NM_001110003.1	3e-27	NHLH2	Bos taurus nescient helix loop helix 2 (NHLH2), mRNA	0.926542	0.462207	0.283455	0.0261702
BOVINE0001S00039916	XM_874978.2	3e-27	NKX2-1	PREDICTED: Bos taurus similar to thyroid transcription factor 1, transcript variant 4 (NKX2-1), mRNA	1.68436	0.348195	0.797405	0.0114014
BOVINE0001S00043269	XM_609225.2	2e-22	NODAL	PREDICTED: Bos taurus similar to Nodal homolog (NODAL), mRNA	1.51676	0.304916	0.946348	0.0100565
BOVINE0001S00019735	NM_001076799.1	3e-27	NOS2	Bos taurus nitric oxide synthase 2, inducible (NOS2), mRNA	0.971041	2.18123	0.51981	0.00295461
BOVINE0001S00014209	NM_173944.1	3e-27	NPB	Bos taurus neuropeptide B (NPB), mRNA	1.16593	0.478359	0.719787	0.0245133
BOVINE0001S00026766	NM_174075.1	3e-27	NPBWR2	Bos taurus neuropeptides B/W receptor 2 (NPBWR2), mRNA	0.980973	0.452693	0.458406	0.0438492
BOVINE0001S00032114	NM_174125.2	3e-27	NPPC	Bos taurus natriuretic peptide precursor C (NPPC), mRNA	0.958658	0.331912	0.393558	0.00219012
BOVINE0001S00010433	XM_580585.4	3e-27	NT5C1A	PREDICTED: Bos taurus similar to 5-nucleotidase, cytosolic IA (NT5C1A), mRNA	1.17678	0.498856	0.923811	0.0077975
BOVINE0001S00022414	NM_174406.2	3e-27	NXPH2	Bos taurus neurexophilin 2 (NXPH2), mRNA	0.275617	0.627853	0.00228951	0.0336807
BOVINE0001S00007764	XM_001790246.1	3e-27	OBSL1	PREDICTED: Bos taurus obscurin-like 1 (OBSL1), mRNA	1.09373	0.494382	0.727153	0.00456377
BOVINE0001S00018863	XM_001790246.1	3e-27	OBSL1	PREDICTED: Bos taurus obscurin-like 1 (OBSL1), mRNA	1.01444	0.49119	0.459867	0.0102923
BOVINE0001S00009541	XM_592814.2	3e-27	P2RX1	PREDICTED: Bos taurus similar to P2X purinoceptor 1 (ATP receptor) (P2X1) (Purinergic receptor), transcript variant 1 (P2RX1), mRNA	3.1355	1.18599	0.0208164	0.8261
BOVINE0001S00002013	NM_001098152.1	3e-27	P2RY13	Bos taurus purinergic receptor P2Y, G-protein coupled, 13 (P2RY13), mRNA	1.60814	0.493435	0.748644	0.0105741
BOVINE0001S00031465	NM_001001598.1	3e-27	P4HA3	Bos taurus prolyl 4-hydroxylase, alpha polypeptide III (P4HA3), mRNA	0.626737	0.465346	0.022863	0.0004109
BOVINE0001S00012297	XM_609569.4	1e-20	PADI6	PREDICTED: Bos taurus similar to egg and embryo abundant-peptidyl arginine deiminase-like protein (PADI6), mRNA	0.871259	0.441159	0.230523	0.00333098
BOVINE0001S00013076	NM_176614.1	2e-22	PAG2	Bos taurus pregnancy-associated glycoprotein 2 (PAG2), mRNA	1.68693	0.48797	0.584201	0.0430349
BOVINE0001S00009917	NM_176617.2	3e-27	PAG6	Bos taurus pregnancy-associated glycoprotein 6 (PAG6), mRNA	1.14277	0.454285	0.737875	0.0172365
BOVINE0001S00009400	NM_176620.2	3e-27	PAG9	Bos taurus pregnancy-associated glycoprotein 9 (PAG9), mRNA	1.09721	0.416452	0.576302	0.00404837
BOVINE0001S00016772	NM_001101883.1	3e-27	PDK4	Bos taurus pyruvate dehydrogenase kinase, isozyme 4 (PDK4), mRNA	0.418638	0.992351	0.0460501	0.420776
BOVINE0001S00027935	NM_001075544.1	4e-14	PDZD7	Bos taurus PDZ domain containing 7 (PDZD7), mRNA	1.28517	0.276279	0.746852	0.00222392
BOVINE0001S00016523	NM_001001600.1	3e-27	PGA5	Bos taurus pepsinogen 5, group I (pepsinogen A) (PGA5), mRNA	1.20979	2.20243	0.906168	0.0350022
BOVINE0001S00018501	NM_001038111.1	3e-27	PGAM2	Bos taurus phosphoglycerate mutase 2 (muscle) (PGAM2), mRNA	1.94432	0.41743	0.363121	0.0164138
BOVINE0001S00012603	NM_173950.2	3e-27	PGF	Bos taurus placental growth factor (PGF), mRNA	0.436646	0.916905	0.0193899	0.576126
BOVINE0001S00043847	XM_583514.4	3e-08	PGM2	PREDICTED: Bos taurus phosphoglucomutase 2 (PGM2), mRNA	2.89086	0.701642	0.0433375	0.608583
BOVINE0001S00014472	NM_001035017.1	3e-27	PHGDH	Bos taurus phosphoglycerate dehydrogenase (PHGDH), mRNA	2.61973	1.0919	0.0499995	0.422366
BOVINE0001S00009970	XM_580392.3	3e-27	PLXNB3	PREDICTED: Bos taurus similar to plexin B3 (PLXNB3), mRNA	1.0597	0.40673	0.513131	0.015667
BOVINE0001S00013063	NM_174150.2	3e-27	PNOC	Bos taurus prepronociceptin (PNOC), mRNA	1.34687	0.457845	0.705188	0.0195114
BOVINE0001S00040515	NM_001099200.1	3e-27	PNPLA1	Bos taurus patatin-like phospholipase domain containing 1 (PNPLA1), mRNA	1.1857	0.325366	0.664969	0.00812382
BOVINE0001S00011126	XM_601308.3	5e-10	POLS	PREDICTED: Bos taurus similar to DNA polymerase sigma (POLS), mRNA	1.00813	2.06118	0.657224	0.00127986
BOVINE0001S00042837	NM_001103232.1	7e-25	PRDM8	Bos taurus PR domain containing 8 (PRDM8), mRNA	1.06496	0.481423	0.579148	0.0461855
BOVINE0001S00045606	NM_174432.2	2e-19	PRDX3	Bos taurus peroxiredoxin 3 (PRDX3), nuclear gene encoding mitochondrial protein, mRNA	2.15976	0.505923	0.0325402	0.320908
BOVINE0001S00014868	NM_173953.2	2e-18	PRL	Bos taurus prolactin (PRL), mRNA	1.15472	0.309386	0.630171	0.00863253
BOVINE0001S00025137	NM_174790.1	3e-27	PRLH	Bos taurus prolactin releasing hormone (PRLH), mRNA	1.60018	0.388615	0.932732	0.0156082
BOVINE0001S00025326	NM_001030300.1	3e-27	PRLHR	Bos taurus prolactin releasing hormone receptor (PRLHR), mRNA	1.40083	0.473145	0.952087	0.0189827
BOVINE0001S00042651	XM_599188.3	3e-27	PROM2	PREDICTED: Bos taurus similar to prominin 2 (PROM2), mRNA	1.0341	0.325519	0.531505	0.00746777
BOVINE0001S00013701	NM_001081739.1	3e-27	PRRX1	Bos taurus paired related homeobox 1 (PRRX1), mRNA	1.58977	0.29477	0.840203	0.00414772
BOVINE0001S00001986	NM_174690.1	3e-24	PRSS2	Bos taurus protease, serine, 2 (trypsin 2) (PRSS2), mRNA	104.645	1.06175	0.000469409	0.854204
BOVINE0001S00018999	NM_174690.1	3e-27	PRSS2	Bos taurus protease, serine, 2 (trypsin 2) (PRSS2), mRNA	3.4395	1.13161	0.0479707	0.80371
BOVINE0001S00035278	XM_587533.3	3e-27	PRSS22	PREDICTED: Bos taurus similar to protease, serine, 22 (PRSS22), mRNA	1.83972	0.321904	0.905018	0.0153996
BOVINE0001S00044888	XM_587533.3	3e-27	PRSS22	PREDICTED: Bos taurus similar to protease, serine, 22 (PRSS22), mRNA	1.51051	0.494443	0.526207	0.0293738
BOVINE0001S00023042	XM_593377.4	3e-27	PRSSL1	PREDICTED: Bos taurus similar to protease, serine-like 1 (PRSSL1), mRNA	1.22227	0.408361	0.649192	0.0121114
BOVINE0001S00010669	NM_001075633.1	3e-27	PTCRA	Bos taurus pre T-cell antigen receptor alpha (PTCRA), mRNA	1.686	0.337655	0.802475	0.0200973
BOVINE0001S00012642	NM_001075633.1	3e-27	PTCRA	Bos taurus pre T-cell antigen receptor alpha (PTCRA), mRNA	1.34494	0.393113	0.9778	0.00485869
BOVINE0001S00045490	NM_001105323.1	9e-15	PTGS1	Bos taurus prostaglandin-endoperoxide synthase 1 (prostaglandin G/H synthase and cyclooxygenase) (PTGS1), mRNA	2.38522	1.5158	0.0167997	0.686827
BOVINE0001S00032408	NM_001103316.1	3e-27	PTPLAD1	Bos taurus protein tyrosine phosphatase-like A domain containing 1 (PTPLAD1), mRNA	1.44682	2.4044	0.0870878	0.0175542
BOVINE0001S00026174	NM_198222.1	3e-27	QRFP	Bos taurus pyroglutamylated RFamide peptide (QRFP), mRNA	1.3299	0.407131	0.974848	0.010296
BOVINE0001S00013952	NM_001101129.1	3e-27	RAB6B	Bos taurus RAB6B, member RAS oncogene family (RAB6B), mRNA	1.20346	0.492752	0.81606	0.0411673
BOVINE0001S00004715	NM_001075430.1	3e-27	RARRES1	Bos taurus retinoic acid receptor responder (tazarotene induced) 1 (RARRES1), mRNA	0.479564	1.19815	0.0375348	0.15683
BOVINE0001S00029595	NM_001046020.1	3e-27	RARRES2	Bos taurus retinoic acid receptor responder (tazarotene induced) 2 (RARRES2), mRNA	0.502016	0.850957	0.0249768	0.421283
BOVINE0001S00039353	XM_615207.4	3e-27	RCOR2	PREDICTED: Bos taurus similar to REST corepressor 2, transcript variant 1 (RCOR2), mRNA	1.17066	0.470123	0.928558	0.0014903
BOVINE0001S00040621	NM_001046303.1	2e-25	RELL2	Bos taurus RELT-like 2 (RELL2), mRNA	2.07027	0.267358	0.824215	0.00580563
BOVINE0001S00007872	XM_589248.3	3e-27	REN	PREDICTED: Bos taurus similar to renin (REN), mRNA	1.35659	0.331726	0.960472	0.0157264
BOVINE0001S00033409	NM_175775.2	3e-27	RGR	Bos taurus retinal G protein coupled receptor (RGR), mRNA	1.06364	0.420647	0.592893	0.00289574
BOVINE0001S00024382	NM_001080232.1	3e-27	RGS13	Bos taurus regulator of G-protein signaling 13 (RGS13), mRNA	1.26492	2.63405	0.853704	0.0129192
BOVINE0001S00042017	NM_001046600.1	3e-27	RGS4	Bos taurus regulator of G-protein signaling 4 (RGS4), mRNA	0.447602	0.983041	0.0202297	0.780612
BOVINE0001S00043772	NM_001024531.2	3e-08	RNF114	Bos taurus ring finger protein 114 (RNF114), mRNA	1.33962	0.399187	0.813609	0.0332536
BOVINE0001S00017034	NM_001015575.1	3e-27	RNF25	Bos taurus ring finger protein 25 (RNF25), mRNA	1.89082	0.360815	0.632856	0.0280041
BOVINE0001S00018096	NM_001045941.1	3e-27	RSAD2	Bos taurus radical S-adenosyl methionine domain containing 2 (RSAD2), mRNA	0.397225	3.18042	0.376803	0.0238008
BOVINE0001S00013848	NM_001113260.1	3e-27	RTN2	Bos taurus reticulon 2 (RTN2), transcript variant B, mRNA	1.50525	0.502814	0.904069	0.0284398
BOVINE0001S00019428	NM_001099042.1	3e-27	S100A1	Bos taurus S100 calcium binding protein A1 (S100A1), mRNA	1.03561	0.371997	0.535269	0.0077517
BOVINE0001S00020002	NM_173959.4	3e-27	SCD	Bos taurus stearoyl-CoA desaturase (delta-9-desaturase) (SCD), mRNA	2.20529	0.949433	0.0321301	0.763584
BOVINE0001S00034060	NM_001098075.1	3e-27	SCNN1B	Bos taurus sodium channel, nonvoltage-gated 1, beta (SCNN1B), mRNA	0.938522	0.482776	0.434801	0.021131
BOVINE0001S00022863	XM_590757.3	3e-27	SEMA3B	PREDICTED: Bos taurus similar to Sema domain, immunoglobulin domain (Ig), short basic domain, secreted, (semaphorin) 3B (predicted) (SEMA3B), mRNA	0.770958	2.02551	0.450181	0.0419252
BOVINE0001S00031684	NM_001099211.1	3e-27	SF3A2	Bos taurus splicing factor 3a, subunit 2, 66kDa (SF3A2), mRNA	1.03312	2.11884	0.421059	0.0234446
BOVINE0001S00020015	XM_598550.4	3e-27	SH3GL3	PREDICTED: Bos taurus similar to Endophilin-A3 (Endophilin-3) (SH3 domain-containing GRB2-like protein 3) (SH3 domain protein 2C) (EEN-B2) (SH3GL3), mRNA	1.07717	0.443787	0.763511	0.00220412
BOVINE0001S00003768	XM_590296.4	3e-27	SHF	PREDICTED: Bos taurus Src homology 2 domain containing F (SHF), mRNA	1.52382	0.428119	0.991326	0.0391876
BOVINE0001S00032291	NM_001104993.1	3e-27	SIX6	Bos taurus SIX homeobox 6 (SIX6), mRNA	1.43491	0.435585	0.954123	0.0201164
BOVINE0001S00043906	NM_001099378.1	2e-15	SLC15A1	Bos taurus solute carrier family 15 (oligopeptide transporter), member 1 (SLC15A1), mRNA	2.18796	0.566485	0.0245728	0.535216
BOVINE0001S00038760	XM_867835.3	3e-27	SLC22A15	PREDICTED: Bos taurus similar to solute carrier family 22, member 15, transcript variant 3 (SLC22A15), mRNA	1.57765	2.57097	0.164565	0.0351947
BOVINE0001S00007654	NM_001101169.1	3e-27	SLC27A6	Bos taurus solute carrier family 27 (fatty acid transporter), member 6 (SLC27A6), mRNA	0.459135	0.679408	0.00233802	0.170071
BOVINE0001S00041150	NM_001101169.1	3e-27	SLC27A6	Bos taurus solute carrier family 27 (fatty acid transporter), member 6 (SLC27A6), mRNA	0.465204	0.714654	0.00155897	0.164029
BOVINE0001S00040441	XM_594277.4	3e-27	SLC2A10	PREDICTED: Bos taurus similar to solute carrier family 2 member 10 (SLC2A10), mRNA	1.50277	0.461629	0.420138	0.0158011
BOVINE0001S00019646	NM_176640.2	3e-27	SLC35A2	Bos taurus solute carrier family 35 (UDP-galactose transporter), member A2 (SLC35A2), mRNA	2.06619	1.30246	0.0195635	0.612399
BOVINE0001S00025658	XM_602088.4	3e-27	SLC35E4	PREDICTED: Bos taurus similar to solute carrier family 35, member E4, transcript variant 1 (SLC35E4), mRNA	1.13688	0.484863	0.622533	0.00736064
BOVINE0001S00008646	XM_001790621.1	3e-27	SLC38A1	PREDICTED: Bos taurus solute carrier family 38, member 1 (SLC38A1), mRNA	2.50107	1.69927	0.023971	0.0384993
BOVINE0001S00038682	XM_001790621.1	3e-27	SLC38A1	PREDICTED: Bos taurus solute carrier family 38, member 1 (SLC38A1), mRNA	2.24408	1.26877	0.0476457	0.185056
BOVINE0001S00042426	XM_581578.4	3e-27	SLC5A5	PREDICTED: Bos taurus solute carrier family 5 (sodium iodide symporter), member 5 (SLC5A5), mRNA	1.24173	0.405062	0.800632	0.0038861
BOVINE0001S00038667	NM_001101994.1	2e-12	SLC6A12	Bos taurus solute carrier family 6 (neurotransmitter transporter, betaine/GABA), member 12 (SLC6A12), mRNA	2.07968	0.322428	0.706568	0.0209949
BOVINE0001S00006292	NM_001035054.1	3e-27	SLC7A9	Bos taurus solute carrier family 7 (cationic amino acid transporter, y+ system), member 9 (SLC7A9), mRNA	1.30918	0.295587	0.763515	0.00879408
BOVINE0001S00026514	XM_867800.3	3e-27	SLITRK1	PREDICTED: Bos taurus similar to slit and trk like 1 protein (SLITRK1), mRNA	0.82227	0.445659	0.251292	0.0109882
BOVINE0001S00014575	NM_001112708.1	3e-27	SNAI1	Bos taurus snail homolog 1 (Drosophila) (SNAI1), mRNA	1.01389	0.497492	0.494669	0.00873897
BOVINE0001S00009052	NM_174616.3	3e-27	SPADH1	Bos taurus spermadhesin 1 (SPADH1), mRNA	1.22053	0.457223	0.881119	0.0108591
BOVINE0001S00002469	NM_174187.2	3e-27	SPP1	Bos taurus secreted phosphoprotein 1 (SPP1), mRNA	1.01269	4.69138	0.431944	0.0270558
BOVINE0001S00009336	NM_174187.2	1e-13	SPP1	Bos taurus secreted phosphoprotein 1 (SPP1), mRNA	0.949983	3.24935	0.366749	0.045775
BOVINE0001S00022017	NM_001075663.1	3e-27	TBX19	Bos taurus T-box 19 (TBX19), mRNA	0.945234	0.456239	0.372506	0.00487966
BOVINE0001S00020322	NM_001046360.1	3e-27	TCEA3	Bos taurus transcription elongation factor A (SII), 3 (TCEA3), mRNA	0.457811	0.892161	0.0294681	0.667607
BOVINE0001S00012093	NM_001081721.1	3e-27	TCF15	Bos taurus transcription factor 15 (basic helix-loop-helix) (TCF15), mRNA	1.50021	0.385993	0.896926	0.0321349
BOVINE0001S00014821	XM_863903.3	7e-25	TCHH	PREDICTED: Bos taurus trichohyalin (TCHH), mRNA	1.01139	0.472392	0.517341	0.00323337
BOVINE0001S00024682	NM_001038103.1	3e-27	TEKT2	Bos taurus tektin 2 (testicular) (TEKT2), mRNA	1.50237	0.376004	0.947489	0.0116844
BOVINE0001S00045028	NM_001083521.1	3e-08	TFF2	Bos taurus trefoil factor 2 (TFF2), mRNA	1.46491	0.337656	0.836486	0.0189159
BOVINE0001S00042824	NM_001046456.1	6e-13	TICAM2	Bos taurus toll-like receptor adaptor molecule 2 (TICAM2), mRNA	3.29073	1.03687	0.0335911	0.846594
BOVINE0001S00026889	NM_001035107.1	3e-27	TINAG	Bos taurus tubulointerstitial nephritis antigen (TINAG), mRNA	1.68542	3.41053	0.329496	0.020095
BOVINE0001S00000351	NM_001034546.1	9e-15	TINP1	Bos taurus TGF beta-inducible nuclear protein 1 (L-name related LNR42) (TINP1), mRNA	1.47766	0.493262	0.782287	0.038356
BOVINE0001S00032923	NM_001034744.1	3e-27	TMEM37	Bos taurus transmembrane protein 37 (TMEM37), mRNA	1.30387	0.464848	0.87247	0.000993673
BOVINE0001S00003903	NM_001076856.1	7e-25	TMEM66	Bos taurus transmembrane protein 66 (TMEM66), mRNA	2.99473	1.03476	0.0316801	0.623502
BOVINE0001S00021360	XM_600015.4	3e-27	TNFSF9	PREDICTED: Bos taurus similar to tumor necrosis factor (ligand) superfamily, member 9 (TNFSF9), mRNA	2.60702	1.01834	0.00989162	0.464929
BOVINE0001S00017084	XM_588363.3	3e-27	TNNI3	PREDICTED: Bos taurus troponin I type 3 (cardiac), transcript variant 1 (TNNI3), mRNA	1.28901	0.45453	0.756908	0.00590376
BOVINE0001S00019516	NM_001001441.1	1e-17	TNNT3	Bos taurus troponin T type 3 (skeletal, fast) (TNNT3), mRNA	0.706638	0.397724	0.126966	0.0147575
BOVINE0001S00036425	NM_174200.1	3e-27	TNP2	Bos taurus transition protein 2 (during histone to protamine replacement) (TNP2), mRNA	1.52597	0.296123	0.896107	0.0305788
BOVINE0001S00026694	NM_001038155.1	3e-27	TNS4	Bos taurus tensin 4 (TNS4), mRNA	2.84157	1.87597	0.0207487	0.173479
BOVINE0001S00042404	NM_001038155.1	2e-22	TNS4	Bos taurus tensin 4 (TNS4), mRNA	2.97325	1.84667	0.0244577	0.168579
BOVINE0001S00039790	NM_001017951.1	3e-27	TRIM54	Bos taurus tripartite motif-containing 54 (TRIM54), mRNA	1.4697	0.423949	0.817995	0.0149778
BOVINE0001S00012797	XM_001787469.1	3e-27	TTC24	PREDICTED: Bos taurus similar to Tetratricopeptide repeat protein 24 (TPR repeat protein 24) (LOC100137900), mRNA	1.7391	0.478197	0.776762	0.0334751
BOVINE0001S00042585	NM_001081716.1	3e-27	TTC30A	Bos taurus tetratricopeptide repeat domain 30A (TTC30A), mRNA	1.36	0.361495	0.844743	0.00502114
BOVINE0001S00015837	NM_001076171.1	6e-13	TTLL1	Bos taurus tubulin tyrosine ligase-like family, member 1 (TTLL1), mRNA	1.80525	0.295843	0.732818	0.0491571
BOVINE0001S00029704	NM_001077015.1	3e-27	TTYH1	Bos taurus tweety homolog 1 (Drosophila) (TTYH1), mRNA	1.21091	0.451983	0.726418	0.0200599
BOVINE0001S00018806	NM_001012284.1	3e-27	UBA7	Bos taurus ubiquitin-like modifier activating enzyme 7 (UBA7), mRNA	0.395348	2.21769	0.325236	0.0310024
BOVINE0001S00023491	NM_001012284.1	3e-27	UBA7	Bos taurus ubiquitin-like modifier activating enzyme 7 (UBA7), mRNA	0.382682	2.36542	0.317542	0.020899
BOVINE0001S00039857	NM_001099193.1	3e-27	UBE2U	Bos taurus ubiquitin-conjugating enzyme E2U (putative) (UBE2U), mRNA	1.03888	0.343666	0.61323	0.00484105
BOVINE0001S00039674	NM_001103233.1	4e-20	ULBP3	Bos taurus UL16 binding protein 3 (ULBP3), mRNA	2.23188	0.314016	0.486055	0.0480615
BOVINE0001S00019176	NM_001024556.1	3e-27	VNN1	Bos taurus vanin 1 (VNN1), mRNA	0.448109	0.986003	0.0135882	0.793262
BOVINE0001S00031255	NM_001035075.1	3e-27	XAF1	Bos taurus XIAP associated factor 1 (XAF1), mRNA	0.550749	2.19579	0.548753	0.00394684
BOVINE0001S00002322	NR_001464.2	3e-27	XIST	Bos taurus X (inactive)-specific transcript (XIST), non-coding RNA	1.07892	0.427536	0.6762	0.00309435
BOVINE0001S00025596	NM_001102354.1	3e-27	XRCC2	Bos taurus X-ray repair complementing defective repair in Chinese hamster cells 2 (XRCC2), mRNA	1.4012	2.35682	0.115861	0.00815176
BOVINE0001S00021046	NM_001079510.1	3e-27	YPEL2	Bos taurus yippee-like 2 (Drosophila) (YPEL2), mRNA	0.463895	0.849422	0.0305423	0.343381
BOVINE0001S00039859	XM_585095.4	3e-27	ZBP1	PREDICTED: Bos taurus similar to Z-DNA binding protein 1 (ZBP1), mRNA	0.438482	2.19615	0.525252	0.00471803
BOVINE0001S00023796	XM_874604.3	3e-27	ZNF71	PREDICTED: Bos taurus similar to zinc finger protein 71, transcript variant 2 (ZNF71), partial mRNA	2.97552	1.13753	0.0228099	0.901152
