# Supplementary material for: The vitamin D receptor and inducible nitric oxide synthase associated pathways in acquired resistance to Cooperia oncophora infection in cattle
Source: Vet Res. 2011 Mar 17;42(1):48. doi: 10.1186/1297-9716-42-48 (PMC3066125; doi:10.1186/1297-9716-42-48)
Supplement: Additional file 2 — Pathways significantly impacted during Cooperia oncophora infections in cattle. 23 canonical pathways significantly impacted during Cooperia oncophora infections in cattle. [file 1297-9716-42-48-S2.XLS]

## Sheet: Sheet1
Ingenuity Canonical Pathways	-log(p-value)	Significance
Butanoate Metabolism	2.46	down-regulated in naïve vs primary infection
Fatty Acid Elongation in Mitochondria	1.62	down-regulated in naïve vs primary infection
Fatty Acid Metabolism	3.12	down-regulated in naïve vs primary infection
LPS/IL-1 Mediated Inhibition of RXR Function	1.52	down-regulated in naïve vs primary infection
Lysine Biosynthesis	1.77	down-regulated in naïve vs primary infection
Lysine Degradation	2.87	down-regulated in naïve vs primary infection
Neuroprotective Role of THOP1 in Alzheimer's Disease	2.83	down-regulated in naïve vs primary infection
Nitric Oxide Signaling in the Cardiovascular System	2.29	down-regulated in naïve vs primary infection
Aryl Hydrocarbon Receptor Signaling	1.4	up-regulated in naïve vs primary infection
Glutathione Metabolism	1.98	up-regulated in naïve vs primary infection
LPS/IL-1 Mediated Inhibition of RXR Function	1.97	up-regulated in naïve vs primary infection
LXR/RXR Activation	1.93	up-regulated in naïve vs primary infection
Calcium Signaling	1.6	down-regulated in drug-treated control vs reinfection
Fatty Acid Metabolism	1.46	down-regulated in drug-treated control vs reinfection
Stilbene, Coumarine and Lignin Biosynthesis	1.66	down-regulated in drug-treated control vs reinfection
Glucocorticoid Receptor Signaling	1.6	up-regulated in drug-treated control vs reinfection
IL-12 Signaling and Production in Macrophages	2.58	up-regulated in drug-treated control vs reinfection
IL-17 Signaling	1.85	up-regulated in drug-treated control vs reinfection
IL-6 Signaling	1.7	up-regulated in drug-treated control vs reinfection
LXR/RXR Activation	1.89	up-regulated in drug-treated control vs reinfection
Nucleotide Sugars Metabolism	1.35	up-regulated in drug-treated control vs reinfection
Role of Macrophages, Fibroblasts and Endothelial Cells in Rheumatoid Arthritis	1.32	up-regulated in drug-treated control vs reinfection
VDR/RXR Activation	4.4	up-regulated in drug-treated control vs reinfection
