# Supplementary material for: The vitamin D receptor and inducible nitric oxide synthase associated pathways in acquired resistance to Cooperia oncophora infection in cattle
Source: Vet Res. 2011 Mar 17;42(1):48. doi: 10.1186/1297-9716-42-48 (PMC3066125; doi:10.1186/1297-9716-42-48)
Supplement: Additional file 3 — Primers used in the experiment. Primers for 15 genes used in the experiment. [file 1297-9716-42-48-S3.XLS]

## Sheet: Sheet1
Gene Symbol	Bovine RefSeqID	Bovine RefSeq_Description	Forward primer	reverse primer
ALOX12	NM_001192336	arachidonate 12-lipoxygenase	GCAGGCCTGGTGTCGGGAGA	CTGGCCCTGGTTGATGGCCC
ALOX15	NM_174501	arachidonate 15-lipoxygenase	GCCACACAAGGGGTCCCCAC	GCCACAGCGATGACCTCAGCC
ALOX5	NM_001192792	arachidonate 5-lipoxygenase	CGAGAAGCCCGTAAAGGAGGCCA	TGAGACGGGCTCAGGTGGCT
ALOX5AP	NM_001076293	5-lipoxygenase activating protein	TGCTGAATTCCGGGTGGGTGTG	AGTCACGAAACACACAGAAGGGATCTG
CALB1	NM_001076195	calbindin 1, 28kDa	AACTGGTTTCATGTCTTGCAGCCT	ACAGCAGTTACCCTGGGCGGA
CDH26	XM_869285	cadherin 26	CCATGCTGCTCTTCCTGTC	GAACGGGTCGGAGTAGGG
LTA4H	NM_001034280	leukotriene A4 hydrolase	GCACAGATGCTCCAGAATGCACC	TGGGATTTGTCAAAGGCAGCAAGGT
LTC4S	NM_001046098	leukotriene C4 synthase	CGAGCGCATCTACCGAGCCC	GCGTAGGCGTGCGAACAGGT
NOS2	NM_001076799	nitric oxide synthase 2, inducible	GCAGCAGCGGCTCCATGAGG	CTTGGGCTGGTCAGGCAGGC
PLA2G4A	NM_001075864	Phosholipase A2	TCGATCGAGAAGGACTGAAGGAATGC	GGTCGAAAACGGTGATTCAGGGTCA
PTGES	NM_174443	prostaglandin E synthase	CACCCGCTCCCTGGCCTACA	AGCCCCAGGGCCTGTCACAA
PTGS2	NM_174445	PGH2 synthase (COX2)	CAGGGTCGCTGGCGGTAGGA	GCTTCTCTACCAGAAGGGCGGGA
RPS29	NM_174804	ribosomal protein S29	GGAGCCATCCGAGAAAATTCG	CAACTTAATGAAGCCGATGTCCTT
TBXAS1	NM_001046027	Thromboxane A synthase	TTCAGGTTCACGCGGGTGGC	GCAGGTACGTGTAGGGCCGC
VDR	NM_001167932	vitamin D (1,25- dihydroxyvitamin D3) receptor	AGCGGAAGGCGCTGTTCACC	TGGTGGGCTTCCAGCAGGGT
